# Supplementary material for: Enhanced Carbon Nanotube Ionogels for High-Performance Wireless Strain Sensing
Source: Polymers (Basel). 2025 Mar 20;17(6):817. doi: 10.3390/polym17060817 (PMC11946641; doi:10.3390/polym17060817)
Supplement: Supplementary file 1 [file polymers-17-00817-s001.zip]

Archive with 1 entries (1 files):
- polymers-3512668-supplementary.pdf
